# Supplementary material for: A small molecule screen identifies novel inhibitors of mechanosensory nematocyst discharge in Hydra
Source: Sci Rep. 2021 Oct 18;11:20627. doi: 10.1038/s41598-021-99974-7 (PMC8523708; doi:10.1038/s41598-021-99974-7)
Supplement: Supplementary file 2 — Supplementary Information 2. [file 41598_2021_99974_MOESM2_ESM.xlsx]

## Sheet: Sheet8
Supplementary File 2. List of compounds used in this study.
Label of compound	Number as deposited in Molecule Archive	Smile Code
L1	X202	O=C(c1cccc(c1)OC(F)(F)F)Nc1nn(c(c1C(=O)NC1CCC(CC1)C(F)(F)F)C)CC(F)(F)F
L2	X205	O=C(c1nn(c(c1C(=O)NC1CCC(CC1)C(F)(F)F)C)CC(F)(F)F)Nc1cccc(c1)OC(F)(F)F
L3	X257	O=C(c1c(nn(c1C)Cc1ccccn1)C(=O)O)NC1CCC(CC1)C(F)(F)F
L4	X259	COC(=O)c1c(nn(c1C)CC(F)(F)F)C(=O)Nc1cccc(c1)OC(F)(F)F
L5	X2863	Brc1ccc(cc1)c1nnn(n1)c1ccc(cc1)C(c1ccc(cc1)C#C[Si](C)(C)C)(c1ccccc1)O
L6	X206	O=C(c1c(COc2cccc(c2)OC(F)(F)F)nn(c1C)CC(F)(F)F)NC1CCC(CC1)C(F)(F)F
L7	X207	Cc1ccc(cc1)S(=O)(=O)OCC1CN(c2cccc(c2)OC(F)(F)F)C(=O)c2c(C(=O)N1)c(C)n(n2)CC(F)(F)F
L8	X211	O=C(C1CCC(CC1)C(F)(F)F)Nc1c(nn(c1C)CC(F)(F)F)C(=O)Nc1cccc(c1)OC(F)(F)F
L9	X217	CCOC(=O)c1nn(c(c1C(=O)OCc1ccccc1)C)CC(F)(F)F
L10	X239	O=C1N(Cc2c1nn(c2C)CC(F)(F)F)c1cccc(c1)OC(F)(F)F
L11	X246	O=C(OC(C)(C)C)Nc1c(nn(c1C)CC(F)(F)F)C(=O)Nc1cccc(c1)OC(F)(F)F
L12	X248	O=C(OC(C)(C)C)Nc1nn(c(c1C(=O)NC1CCC(CC1)C(F)(F)F)C)CC(F)(F)F
L13	X249	O=C(c1c(N)nn(c1C)CC(F)(F)F)NC1CCC(CC1)C(F)(F)F
L14	X251	CCOC(=O)c1nn(c(c1C(=O)NC1CCC(CC1)C(F)(F)F)C)CC(F)(F)F
L15	X241	O=C(c1nn(c(c1C(=O)O)C)CC(F)(F)F)Nc1cccc(c1)OC(F)(F)F
L16	X2035	COC(=O)Cn1nnc2c(c1=O)cccc2
L17	X2854	Brc1ccc(cc1)c1nnn(n1)c1ccccc1
L18	X2858	C#Cc1ccc(cc1)C(c1cc(C#C)c(c(c1)C#C)N)(c1ccc(cc1)C#C)c1ccc(cc1)C#C
L19	X1671	O=Cc1cc(Br)ccc1Br
L20	X1672	OCc1cc(Br)ccc1Br
L21	X1673	CCOC(=O)CCCn1c(=O)c2cccc3c2c(c1=O)ccc3
L22	X1676	COC(=O)c1ccc(c(c1)[N+](=O)[O-])O
L23	X580	CCOC(=O)C(c1cc2OCOc2cc1O[Si](C(C)(C)C)(C)C)(NP(=O)(c1ccccc1)c1ccccc1)C
L24	X2049	NC(=S)NCc1ccccc1
L25	X1970	N#C[C@H]1CC=C[C@H]2[C@@H]1C[C@H](N2C(=O)OCc1ccccc1)c1ccco1
L26	X4130	Brc1ccc(cc1)C(=O)OC1CC[C@]2([C@H](C1)CCCC2)C
L27	X1745	C=CCOC1O[C@@H]2COC(O[C@H]2[C@H]2[C@@H]1OC(O2)OC)c1ccccc1
L28	X1703	c1ccc2c(c1)n(CC1CO1)c1c2cccc1
L29	X1713	C#CCNCc1ccc(cc1)Cl
L30	X1746	OC(Cn1c2ccccc2c2c1cccc2)CNCc1ccco1
L31	X1758	COc1cc(C[NH2+]CC(=O)O)ccc1OC.[Cl-]
L32	X1761	O=C(OC(C)(C)C)NCc1cccc(c1)C[N+](C)(C)C.[I-]
L33	X2693	C=CCc1c(c(cc(c1O)OC)O[Si](C(C)(C)C)(C)C)C(=O)C(=O)OCC
L34	X2806	O[C@H]1CCC[C@@H]2C1Cc1ccccc1O2
L35	X2703	CCOC(=O)N1[C@@H]2N3[C@@H](C[C@@H]2c2c1cccc2)C(=O)N1[C@H](C3=O)C[C@H]2[C@@H]1N(C(=O)OCC)c1c2cccc1
L36	X1508	Cc1cccc(c1OCCSc1nc2c([nH]1)cccc2)C
L37	X413	COc1ccc(cc1OCc1ccccc1)O
L38	X1589	O=C(CN(C(=O)OCC1c2ccccc2c2c1cccc2)CCCC[P+](c1ccccc1)(c1ccccc1)c1ccccc1)OCc1ccccc1.[Br-]
L39	X1596	Oc1ccc2c(c1)NCCC2
L40	X305	CC(=O)c1cc(O)cc(c1)O
L41	X548	O=C1[C@@H]2C[C@H]3[C@@H](N2C(=O)[C@H]2N1[C@H]1CCCC[C@H]1C2)CCCC3
L42	X2735	CCOC(=O)[C@H]1CC=C[C@H]2[C@@H]1C[C@H](N2C(=O)OCc1ccccc1)C(=O)O
L43	X2808	[O-][N+](=O)c1c(cccc1Cl)C(=O)OC
L44	X610	c1cnc2c(c1)Cc1c2nccc1
L45	X536	ClCC(=O)Nc1cccc(c1C)Cl
L46	X538	FC(C1N=C(C(=O)O1)c1ccc(cc1)O)(F)F
L47	X539	COc1ccc(cc1)c1ccc(cc1)C1(NN1)C(F)(F)F
L48	X2042	[N-]=[N+]=Nc1ccccc1C(=O)N1CCC[C@@H]1C(=O)OC
L49	X2050	COC(=O)Cn1nnc2c(c1=O)cc(cc2)c1ccccc1F
L50	X2037	[N-]=[N+]=Nc1ccccc1C(=O)N1CCCC1=O
L51	X1735	[O-]C(=O)C[NH2+]Cc1ccc(cc1)Br
L52	X1748	CS(=O)(=O)OC(CN(S(=O)(=O)C)Cc1ccco1)Cn1c2ccccc2c2c1cccc2
L53	X1749	BrCC(OC1CCCCO1)CBr
L54	X1752	COc1cccc(c1)NC(=O)C
L55	X1756	OC(=O)C[NH2+]Cc1ccccc1[N+](=O)[O-].[Cl-]
L56	X1757	F[P-](F)(F)(F)(F)F.NCC[n+]1c(cc(cc1C(C)C)/C=C/c1cc2CCCN3c2c(c1)CCC3)C(C)C
L57	X340	OCc1cccc(c1NC(=O)C(C)(C)C)C
L58	X346	N#C/C(=C/[C@@]1(CC)[C@@H](C=C(C2C1[C@H](C)C[C@H]2C)C)c1ccccc1)/C
L59	X615	CC1CC(=O)C=CC1O
L60	X616	O=Cc1c(OC)cccc1OC
L61	X617	COc1cccc(c1C=O)O
L62	X2839	CCCCCCCCCCCCOC(=O)NO
L63	X648	COc1cc(CO)cc(c1C=O)OC
L64	X2859	COc1ccc(cc1)CSc1ccc(cc1)C(c1ccc(cc1)SCc1ccc(cc1)OC)(c1ccc(cc1)SCc1ccc(cc1)OC)c1ccc(cc1)N
L65	X2860	Brc1ccc(cc1)/C=N/NS(=O)(=O)c1ccccc1
L66	X2861	Brc1ccc(cc1)/C=N/NS(=O)(=O)c1ccccc1
L67	X2868	O=C/C=C/c1ccc(cc1)Cl
L68	X2691	NCCCCN(C(=O)CN)CC(=O)N
L69	X2700	O=C1CCC(C1)c1ccccc1
L70	X1643	COC(=O)c1cccc(c1/N=N/N(C(C)C)C(C)C)C
L71	X837	Ic1ccc(c(c1)C(F)(F)F)/N=N/N(C(C)C)C(C)C
L72	X841	CC(N(C(C)C)/N=N/c1ccc(cc1C(F)(F)F)C(C)(C)C)C
L73	X842	CCOC(=O)C(c1cc(I)cc(c1/N=N/N(C(C)C)C(C)C)C(C(=O)OCC)(F)F)(F)F
L74	X844	CC(N(C(C)C)/N=N/c1c(cc(cc1C(F)(F)F)I)C(F)(F)F)C
L75	X537	CC(N(C(C)C)/N=N/c1cccnc1)C
L76	X604	CN(C1CCCCCC=C1Br)C
L77	X1893	ClCC(=O)Nc1cccc(c1C)Cl
L78	X1867	ClCC(=O)Nc1cc(OC)c(cc1C)[N+](=O)[O-]
L79	X1670	OC(=O)CCc1ccccc1
L80	X4101	Cc1cc(C)c(c(c1)C)S(=O)(=O)Nc1ccc2c(c1)C(=O)C(=O)c1c2ccc(c1)NS(=O)(=O)c1c(C)cc(cc1C)C
L81	X1664	C#CCOc1ccc(cc1)I
L82	X1665	OC(C(F)(F)F)c1ccc(cc1)C#N
L83	X1666	O=C(C(F)(F)F)c1ccc(cc1)[N+](=O)[O-]
L84	X1667	Cc1ccc(cc1)S(=O)(=O)Oc1cc(=O)oc2c1cccc2
L85	X447	O=C1OCC2N1c1ccccc1CC2
L86	X448	COc1ccc(cc1)/N=C/c1ccco1
L87	X457	O/N=C(\C(F)(F)F)/c1ccc(cc1)c1ccc(cc1)C#C
L88	X468	BrC([P+](c1ccccc1)(c1ccccc1)c1ccccc1)Br.[Br-]
L89	X475	C#Cc1ccc(cc1)c1ccc(cc1)C1(NN1)C(F)(F)F
L90	X476	OC(=O)[C@H]1[NH2+]C[C@@H](C1)OCc1ccccc1.[Cl-]
L91	X477	O=S(=O)(c1ccccc1)/N=C/c1ccccc1
L92	X480	O=C(C(F)(F)F)c1ccc(cc1)c1ccc(cc1)Br
L93	X1002	Oc1c(/C=N/c2c(cccc2c2ccccc2)c2ccccc2)cc(cc1C12CC3CC(C2)CC(C1)C3)C(C)(C)C
L94	X4116	CCCC[Sn](/C(=C/CO)/CO)(CCCC)CCCC
L95	X4124	OC1CC[C@]2([C@H](C1)CCCC2)C
L96	X2713	FC(c1ccc(o1)COCc1ccccc1)(F)F
L97	X2151	OCc1ccc(cn1)CO
L98	X1680	FC(C1N=C(C(=O)O1)c1ccc(cc1)O)(F)F
L99	X1401	c1ccc(cc1)OCCSc1nc2c([nH]1)cccc2
L100	X1829	CC(=O)Nc1cccc(c1)C
L101	X2852	[N-]=[N+]=Nc1cc2CCc3ccc(CCc1cc2)cc3N=[N+]=[N-]
L102	X2855	[O-]/[N+](=C(\c1cc2CCc3ccc(CCc1cc2)cc3/C(=[N+](/C)\[O-])/C)/C)/C
L103	X2865	OC[C@H](C(C)C)NC(=O)c1cc2CCc3ccc(CCc1cc2)cc3C(=O)N[C@@H](C(C)C)CO
L104	X2886	CC([C@H]1COC(=N1)c1cc2CCc3ccc(CCc1cc2)cc3C1=N[C@H](CO1)C(C)C)C
L105	X3104	Nc1cc2CCc3ccc(CCc1cc2I)cc3
L106	X3106	OC(=O)c1cc2CCc3ccc(CCc1cc2)c(c3)Br
L107	X3107	OC[C@H](C(C)C)NC(=O)c1cc2ccc1CCc1ccc(CC2)cc1Br
L108	X3109	Brc1cc2CCc3ccc(CCc1cc2)cc3Br
L109	X3110	OC(=O)c1cc2CCc3ccc(CCc1cc2)cc3
L110	X3111	COC(=O)c1cc2ccc1CCc1ccc(CC2)cc1Br
L111	X3113	Ic1cc2CCc3ccc(CCc1cc2I)cc3
L112	X3114	Brc1cc2CCc3ccc(CCc1cc2)cc3Br
L113	X4107	CC([C@H]1COC(=N1)c1cc2ccc1CCc1ccc(CC2)cc1)(C)C
L114	X4114	Cc1ccc(nc1)c1cc2CCc3ccc(CCc1cc2)cc3c1ccc(cn1)C
L115	X4122	OC[C@H](C(C)C)NC(=O)c1cc2ccc1CCc1ccc(CC2)cc1
L116	X4153	CC([C@H]1COC(=N1)c1cc2ccc1CCc1ccc(CC2)cc1C(=O)O)C
L117	X1800	CCOC(=O)c1ccccc1C#Cc1cc2CCc3ccc(CCc1cc2)cc3
L118	X4106	Cc1ccc(nc1)c1cc2ccc1CCc1ccc(CC2)cc1
L119	X2841	c1ccc(cc1)c1nccc(n1)c1cc2CCc3ccc(CCc1cc2)cc3c1ccnc(n1)c1ccccc1
L120	X3115	Nc1cc2CCc3ccc(CCc1cc2)cc3
L121	X1765	CCOC(=O)CNCc1cccc(c1)CNC(=O)OC(C)(C)C
L122	X1769	CCOC(=O)CNCc1cccc(c1)CNC(=C1C(=O)CC(CC1=O)(C)C)CC(C)C
L123	X1773	OC(=O)CN(C(=O)OCC1c2ccccc2c2c1cccc2)CCN1CCN(CC1)C(=O)OC(C)(C)C
L124	X1764	OC(=O)C[NH2+]Cc1cccc(c1)CNC(=O)OC(C)(C)C.[Cl-]
L125	X1885	c1ccc2c(c1)n(C[C@@H]1CO1)c1c2cccc1
L126	X4137	CC([C@H]1COC(=N1)c1cc2ccc1CCc1ccc(CC2)cc1)C
L127	X1787	O=Cc1cc2CCc3ccc(CCc1cc2)cc3
L128	X1894	CCOC(=O)c1ccccc1CCc1cc2CCc3ccc(CCc1cc2)cc3
L129	X2866	OC(=O)c1cc2CCc3ccc(CCc1cc2)cc3C(=O)O
L130	X3108	COC(=O)c1cc2CCc3ccc(CCc1cc2)cc3
L131	X3112	CON(C(=O)c1cc2CCc3ccc(CCc1cc2)cc3C(=O)N(OC)C)C
L132	X4146	CC(=O)c1cc2CCc3ccc(CCc1cc2)cc3
L133	X2862	CN(/C=C/C(=O)c1cc2CCc3ccc(CCc1cc2)cc3C(=O)/C=C/N(C)C)C
L134	X352	C/C(=N\C12CC3CC(C2)CC(C1)C3)/c1c2ccc(c1O)CCc1ccc(CC2)cc1
L135	X364	Brc1cccc(c1)[C@@H](/N=C(/c1c2CCc3ccc(CCc(c1O)cc2)cc3)\C)C
L136	X366	O=C(C)c1c(O)c(CC2)ccc1CCc3ccc2cc3
L137	X369	C/C(=N\[C@H](c1ccccc1)C)/c1c2ccc(c1O)CCc1ccc(CC2)cc1
L138	X384	C/C(=N\C(C1CCCc2c1cccc2)C)/c1c2CCc3ccc(CCc(c1O)cc2)cc3
L139	X385	C[C@@H](C(C)(C)C)/N=C(/c1c2ccc(c1O)CCc1ccc(CC2)cc1)\C
L140	X391	C/C(=N\C1CCCCC1)/c1c2ccc(c1O)CCc1ccc(CC2)cc1
L141	X395	C[C@H](c1ccc2c(c1)cccc2)/N=C(/c1c2CCc3ccc(CCc(c1O)cc2)cc3)\C
L142	X399	C[C@H](C1CCCCC1)/N=C(/c1c2ccc(c1O)CCc1ccc(CC2)cc1)\C
L143	X492	Fc1ccc(cc1)/C=C/C(=O)c1c2ccc(c1O)CCc1ccc(CC2)cc1
L144	X474	C/C(=N\C(c1ccccc1)C)/c1c2ccc(c1O)CCc1ccc(CC2)cc1
L145	X492	Fc1ccc(cc1)/C=C/C(=O)c1c2ccc(c1O)CCc1ccc(CC2)cc1
L146	X493	C/C(=N\[C@H](c1ccccc1)C)/c1c2ccc(c1O)CCc1ccc(CC2)cc1
L147	X578	C/C(=N\[C@H](c1ccccc1)C)/c1c2ccc(c1O)CCc1ccc(CC2)cc1
L148	X624	BrC(=Cc1cc2CCc3ccc(CCc1cc2)cc3)Br
L149	X625	C#Cc1cc2CCc3ccc(CCc1cc2)cc3
L150	X626	c1ccc(cc1)n1nncc1c1cc2ccc1CCc1ccc(CC2)cc1
L151	X660	COc1cc(/C=C/C(=O)c2c3ccc(c2O)CCc2ccc(CC3)cc2)cc(c1)OC
L152	X821	CN(/C=C/C(=O)c1c2ccc(c1O)CCc1ccc(CC2)cc1)C
L153	X824	Oc1c2CCc3ccc(CCc(c1c1n[nH]cc1)cc2)cc3
L154	X1001	C[C@@H](C1CCCCC1)/N=C(/c1c2ccc(c1O)CCc1ccc(CC2)cc1)\C
L155	X1464	C/C(=N\[C@H]1CCCC[C@@H]1OCc1ccccc1)/c1c2ccc(c1O)CCc1ccc(CC2)cc1
L156	X1815	CCOC(=O)c1ccccc1C=Cc1cc2CCc3ccc(CCc1cc2)cc3
L157	X1836	CSc1cc2CCc3ccc(CCc1cc2)cc3C(N(C)C)C
L158	X1837	C[C@H](c1cc2CCc3ccc(CCc1cc2)cc3)N(C)C
L159	X1854	OC(=O)c1ccccc1CCc1cc2CCc3ccc(CCc1cc2)cc3
L160	X1871	[O-][N+](=O)c1ccc(cc1)n1nncc1c1cc2CCc3ccc(CCc1cc2)cc3
L161	X1966	C/C(=[N+](\C)/[O-])/c1cc2ccc1CCc1ccc(CC2)c(c1)C(=O)C
L162	X1967	COC(=O)c1cc2CCc3ccc(CCc1cc2)cc3C(=O)OC
L163	X2110	O=Cc1c2CCc3ccc(CCc(c1Br)cc2)cc3
L164	X2133	c1ccc(cc1)n1nccc1c1nc2CCc3ccc(CCc1cc2)cc3
L165	X2140	CC(=O)c1nc2CCc3ccc(CCc1cc2)cc3
L166	X2150	N#Cc1nc2CCc3ccc(CCc1cc2)cc3
L167	X2162	CO/N=C/c1cc2ccc1CCc1ccc(CC2)cc1
L168	X2172	O=Cc1c2CCc3ccc(CCc(c1Br)cc2)cc3
L169	X2209	CC(c1cc2CCc3ccc(CCc1cc2)cc3)N(C)C
L170	X2832	CC(=O)c1cc2CCc3ccc(CCc1cc2)cc3C(=O)C
L171	X2833	Oc1cc2CCc3ccc(CCc1cc2)cc3
L172	X2843	CON(C(=O)c1cc2CCc3ccc(CCc1cc2)cc3C(=O)N(OC)C)C
L173	X2844	COc1cc2CCc3ccc(CCc1cc2I)cc3
L174	X2846	COc1cc2CCc3ccc(CCc1cc2)cc3
L175	X2847	c1ccc(cc1)c1cnnn1c1cc2CCc3ccc(CCc1cc2)cc3n1nncc1c1ccccc1
L176	X1846	OC(=O)CCCNC(=O)OCc1ccccc1
L177	X1817	O=C(OCc1ccccc1)NCCCC(=O)OC(C)(C)C
L178	X840	COCOc1ccc2c(c1c1c(OCOC)ccc3c1cccc3)cccc2
L179	X1572	[NH3+]CCCC[P+](c1ccccc1)(c1ccccc1)c1ccccc1.[Br-].[Br-]
L180	X1573	O=Cc1cc2CCCN3c2c(c1)CCC3
L181	X1574	[N-]=[N+]=NCc1cccc(c1)C[N+](C)(C)C.[I-]
L182	X1575	[NH3+]Cc1cccc(c1)C[N+](C)(C)C.[I-].[I-]
L183	X1576	NCCCN(C(=O)OCC=C)CCCCN(C(=O)OCC=C)CCCNS(=O)(=O)c1ccccc1[N+](=O)[O-]
L184	X1577	NCCCN(C(=O)OCC=C)CCCCN(C(=O)OCC=C)CCCN
L185	X1578	NCCCN1CCOCCOCCOCCOCC1
L186	X256	OCc1ccc2c(c1)OCO2
L187	X258	O=Cc1ccc(c(c1)O)OC
L188	X262	COc1ccc(cc1)C(=O)c1cc(OC)c(c(c1)OC)OC
L189	X265	COc1cc(ccc1OC)C(=O)O
L190	X266	COc1cc(CN)ccc1OC
L191	X270	COc1ccccc1O
L192	X540	CC(N(C(C)C)/N=N/c1ccc(cc1)c1ccccc1)C
L193	X542	O=C(C(F)(F)F)c1ccc2c(c1)cccc2
L194	X543	O=C1N2[C@H]3CCCC[C@H]3C[C@@]2(Sc2ccccc2)C(=O)N2[C@]1(C[C@H]1[C@@H]2CCCC1)Sc1ccccc1
L195	X546	c1([2H])ccc(cc1)C#Cc1ccccc1
L196	X591	C=CCOc1cc(c(cc1O[Si](C(C)(C)C)(C)C)O[Si](C(C)(C)C)(C)C)C(=NO)C(=O)OCC
L197	X592	C/C=C/c1c(O)c(O)cc2c1C(C)(N)C(=O)O2
L198	X593	C=CCOc1cc(c(cc1O[Si](C(C)(C)C)(C)C)O[Si](C(C)(C)C)(C)C)C(C(=O)OCC)(NP(=O)(c1ccccc1)c1ccccc1)C
L199	X594	C=CCc1c2OC(Oc2cc2c1C(=O)C(=O)O2)(c1ccccc1)c1ccccc1
L200	X2900	CCOC(=O)C1(F)CCCCCCC1=O
L201	X1847	Oc1ccc(cc1)c1nc2cc(Cl)ccc2oc1=O
L202	X814	COc1cc(/C=C/C(C(C(C(F)(F)F)(F)F)(F)F)(F)F)cc2c1cc(Cc1ccccc1OC)c(=O)o2
L203	X815	[N-]=[N+]=NCCOCCOCCOc1cccc2c1cc(Cc1ccccc1)c(=O)o2
L204	X371	CCCCCCC(c1cc(O)c2c(c1)oc(=O)c(c2)Cc1ccccc1O)(C)C
L205	X4868	Oc1ccc(cc1)c1nc2ccccc2oc1=O
L206	X1874	Oc1ccc(cc1)c1nc2cc(ccc2oc1=O)C(C)(C)C
L207	X3699	CCOC(=O)c1cc2cc(Br)ccc2[nH]c1=O
L208	X1660	CCOC(C(F)(F)F)(c1cc2cc(Br)ccc2oc1=O)O
L209	X4866	O=C1NC2CCCCC2N=C1c1ccccc1
L210	X895	CCCCCc1cc(OC)c2c(c1)OC(CC2=O)(C)C
L211	X1640	[O-][N+](=O)c1ccc2c(c1)C=C(C1(O2)SCCCS1)c1ccccc1
L212	X1641	[O-][N+](=O)c1cc2cc(CCCl)c(=O)oc2cc1
L213	X1642	CC(c1cc2cc(Br)ccc2oc1=O)C
L214	X1684	CCOC(=O)C1=Cc2cc(ccc2OC1(O)C(F)(F)F)[N+](=O)[O-]
L215	X1663	COC(=O)c1cc(=O)oc2c1cc(Br)cc2
L216	X1669	CCOC(=O)c1cc2cc(Br)ccc2oc1=O
L217	X811	COc1ccccc1Cc1cc2c(C)ccc(c2oc1=O)C(C)(C)C
L218	X1674	O=c1cc(Br)c2c(o1)cccc2
L219	X1678	CCOC(=O)c1cc2cc(Br)ccc2oc1=O
L220	X521	O=C1NC2CCCCC2N=C1c1ccccc1
L221	X1681	C#CCOc1cc(=O)oc2c1cccc2
L222	X1686	O=C(Nc1cc2cc(Br)ccc2oc1=O)OC(C)(C)C
L223	X503	OC1CCCc2c1c(=O)c1c(o2)cccc1
L224	X1093	COc1ccc2c(c1)cc(c(=O)o2)c1ccccc1
L225	X515	COC(=O)[C@]12Oc3cc(C)cc(c3C(=O)C2=C(CC[C@@H]1O)O)O
L226	X2830	COc1cccc2c1C=C1C(=O)CCCC1O2
L227	X321	OC1=C2C(=O)c3ccccc3O[C@@]2([C@@H](CC1)O)C
L228	X370	COc1cc(C)cc2c1[C@H]1OC(O)C([C@](C1)(O2)C)O
L229	X2878	COc1cccc2c1[C@@H]1OC=C[C@@](C1)(O2)C
L230	X2885	COc1cc(C)cc2c1C1C3C(=O)OC(=O)C3CC=C1C(O2)(C)C
L231	X3694	Brc1cc2cc(C#N)c(=O)[nH]c2cc1
L232	X387	OC1O[C@H]2C[C@](C1O)(C)Oc1c2cccc1
L233	X703	Oc1cc(C)c2c(c1)oc(=O)c1c2cc(O)cc1O
L234	X4867	Oc1ccc(cc1)c1nc2ccccc2[nH]c1=O
L235	X3751	O=C1OC[C@@H]2[C@@H]1CC=C1[C@@H]2c2ccccc2OC1(C)C
L236	X2869	COc1cccc2c1[C@@H]1O[C@@H](O)C([C@@](C1)(O2)C)O
L237	X2689	Brc1cc2C=C3C(=O)CCCC3Oc2c(c1)Br
L238	X856	COc1ccc2c(c1)C=C1[C@@H](O2)[C@@H](O)CCC1=O
L239	X1365	CC(CCc1cc2ccccc2oc1=O)C
L240	X819	COc1ccc(cc1)c1oc2ccc(cc2c(=O)c1O)Br
L241	X803	O=C1CC[C@H]([C@H]2C1=Cc1ccccc1O2)O
L242	X809	Brc1ccc2c(c1)C=C1C(O2)CCCC1=O
L243	X645	Brc1ccc2c(c1)C=C1C(O2)CCC=C1
L244	X1675	O=c1ccc2c(o1)ccc(c2)[N+](=O)[O-]
L245	X852	O=C1CCCC2C1=Cc1ccccc1O2
L246	X855	O[C@@H]1CCC(=O)C2=Cc3c(O[C@H]12)ccc(c3)Br
L247	X863	COc1cccc2c1CC1=C(O2)C([C@@H](CC1=O)C)O
L248	X4145	CC(=O)CC[C@]1(C)CCCCC1=O
L249	X3693	C[C@@H]1C[C@@H](Cc2ccccn2)[C@H]2[C@@H](C1)NCCC2
L250	X3687	O[C@H]1CN([C@@H]2C[C@H]1C(=O)CC2)S(=O)(=O)c1ccccc1
L251	X661	OC1c2cccnc2c2c1cccn2
L252	X663	OC1CCCCCC=C1Br
L253	X664	BrC1CCC(Br)C(CCC1Br)Br
L254	X665	Br/C/1=C/CCCCCCC1OC1CCCCO1
L255	X668	OC(c1cccnc1)c1cccnc1
L256	X2870	COC(=O)c1ccc(cc1)S(=O)(=O)N(Cc1ccccc1)C#C[Si](C(C)C)(C(C)C)C(C)C
L257	X2871	O=S(c1ccccc1)N/N=C/c1ccccc1
L258	X2872	Brc1ccc(cc1)C(c1cc(Br)c(c(c1)Br)N)(c1ccc(cc1)Br)c1ccc(cc1)Br
L259	X2873	CSc1ccc(cc1)C(c1ccc(cc1)SC)(c1ccc(cc1)SC)c1ccc(cc1)N
L260	X2874	Brc1ccc(cc1)c1nnn(n1)c1ccc(cc1)C(=O)c1ccccc1
L261	X1097	CC(=O)Oc1c(F)cc(cc1F)/C=C/1\N=C(OC1=O)C
L262	X1032	O=C(OC(C)(C)C)NCCn1cnc2c1ncnc2NCc1cccc(c1)C(F)(F)F
L263	X1710	C#CCNC(=O)OCC1c2ccccc2c2c1cccc2
L264	X1714	C#CCNCCCCCCNC(=O)OC(C)(C)C
L265	X1747	OC(CN(S(=O)(=O)C)Cc1ccco1)Cn1c2ccccc2c2c1cccc2
L266	X1755	F[P-](F)(F)(F)(F)F.CC(c1cc(/C=C/c2cc3CCCN4c3c(c2)CCC4)cc([o+]1)C(C)C)C
L267	X1759	OCCCNC(=O)OC(C)(C)C
L268	X1762	NCCSC(c1ccccc1)(c1ccccc1)c1ccc(cc1)OC
L269	X2836	CCOC(=O)CC(=O)C(C(C(F)(F)F)(F)F)(F)F
L270	X2684	c1ccc(cc1)CO[C@@H]1CC[C@H](CC1)c1ccccc1
L271	X2853	CCOC(=O)c1ccc(cc1)n1nnc(n1)c1ccccc1
L272	X1599	COC(=O)c1ccc(cc1)C(c1ccc[nH]1)c1ccc[nH]1
L273	X1700	COc1ccc(cc1)C(=O)Nc1ccccc1I
L274	X1900	NCCCC(=O)OC(C)(C)C
L275	X843	COCOc1ccc2c(c1c1c(OCOC)c(I)cc3c1cccc3)cccc2
L276	X1717	C=CCOC1OC(COC(=O)C)[C@H]([C@@H](C1OC(=O)C)OC(=O)C)OC(=O)C
L277	X1738	CCOC1(C)O[C@H]2C(O1)[C@@H](OCc1ccc(cc1)OC)[C@@H](C(O2)COCc1ccc(cc1)OC)OCc1ccc(cc1)OC
L278	X658	OCC1OC(O)C([C@H]([C@@H]1O)O)/N=C/c1ccc(cc1)OC
L279	X1723	CCOC1(C)OC2[C@H](O1)OC([C@H]([C@@H]2OC(=O)C)OC(=O)C)COC(=O)C
L280	X1725	C=CCCCO[C@H]1O[C@H](COC(=O)C)[C@H]([C@@H]([C@@H]1OC(=O)C)OC(=O)C)OC(=O)C
L281	X1720	C=CCOC1OC2COC(O[C@H]2[C@@H](C1O)O)c1ccccc1
L282	X4108	COC1OC(C)CC(C1O)O
L283	X4123	COC1OC(CCl)C(C(C1O)O)Cl
L284	X654	CCS[C@@H]1OC2COC(O[C@H]2[C@@H](C1OC(=O)C)OC(=O)C)c1ccc(cc1)OC
L285	X875	C=CCO[C@@H]1OC(CO)[C@H]([C@@H](C1NC(=O)C(Cl)(Cl)Cl)OC(=O)CCC(=O)C)O
L286	X1657	O=Cc1ccc(cc1)OCC#C
L287	X1661	CCOC(=O)CC(C(F)(F)F)NCC#C
L288	X662	[O-][n+]1cccc2c1c1ncccc1C2=O
L289	X1677	O=Cc1cc(Br)ccc1N
L290	X1685	N#Cc1ccc(cc1)NC(=O)C(F)(F)F
L291	X1689	C#CCOc1ccc(cc1)Br
L292	X1862	OC(C=C1)=CC=C1/N=N/C2=CC=C(CCCC)C=C2
L293	X826	O=C([C@@H]1CCC(=O)N1C(=O)OC(C)(C)C)OC(C)(C)C
L294	X1729	COc1cccc(c1C=O)O
L295	X2842	COc1cc2CCc3ccc(CCc1cc2c1ccccn1)cc3
L296	X1550	Brc1cc(C#C[Si](C)(C)C)cc(c1)C#C[Si](C)(C)C
L297	X197	OC(=O)c1cc(cc(c1)C(=O)O)[N+](=O)[O-]
L298	X198	O=Cc1c(Br)c(OCc2ccccc2)cc(c1Br)OCc1ccccc1
L299	X199	OC(=O)c1ccc(c(c1)O)[N+](=O)[O-]
L300	X200	OC(=O)c1cccc(c1C)[N+](=O)[O-]
L301	X2897	COc1cc(cc(c1)OC)C1(CCCCC1)C=O
L302	X4151	CCS[C@H]1O[C@H]2COC(O[C@@H]2[C@@H]2[C@H]1OC(O2)c1ccccc1)c1ccccc1
L303	X1947	NCCCCN/C(=N\C(=O)OC(C)(C)C)/NC(=O)OC(C)(C)C
L304	X2039	Ic1ccc2c(c1)c(=O)n(nn2)Cc1ccccc1
L305	X1977	CON(C(=O)[C@H]1CC=C[C@H]2[C@@H]1C[C@H](N2C(=O)OCc1ccccc1)C(=O)OCc1ccccc1)C
L306	X1969	FC(C(c1ccc(o1)COCc1ccccc1)(F)F)(F)F
L307	X2727	c1ccc(cc1)COCc1ccco1
L308	X2816	CO[C@@H]1CC[C@H](CC1)c1ccccc1
L309	X3013	Fc1ccc(cc1)[C@H]1N[C@H](C(=O)N1C)Cc1ccccc1
L310	X1668	CCOC(=O)c1ccc2c(c1)sc(n2)N
L311	X201	O=C(C(F)(F)F)c1ccc(cc1)[N+](=O)[O-]
L312	X203	Oc1ccc2c(c1)OCO2
L313	X406	CCOC(=O)CC1(OC(=O)C(=N1)NCc1ccccc1)C(F)(F)F
L314	X601	CCOC(=O)c1ccc(cc1)N=[N+]=[N-]
L315	X603	BrC1=CCCCCCC1N1CCNCC1
L316	X4140	COc1cc(CO[Si](C(C)(C)C)(c2ccccc2)c2ccccc2)c(c2c1[C@H]1O[C@H](O)C[C@](C1)(O2)C)I
L317	X611	O=C(c1cccnc1)c1cccnc1
L318	X469	CCCCCCCCCCCCSC1=NC(OC1=O)(CC(=O)OCC)C(F)(F)F
L319	X3886	[O-][N+](=O)c1ccc(cc1)C(c1nnnn1C(C)(C)C)N1CCc2c(C1)[nH]c1c2cccc1
L320	X4715	C#CCC(=O)Nc1ccc(cc1)OC(=O)CC#C
L321	X464	BrCC1(N=C(C(=O)O1)Sc1ccccc1)C(F)(F)F
L322	X320	COc1cc(CO[Si](C(C)(C)C)(c2ccccc2)c2ccccc2)cc2c1[C@@H]1OC(O)C([C@@](C1)(O2)C)O
L323	X1768	O=C(OCC1c2ccccc2c2c1cccc2)NCCCCCCNC(=O)OC(C)(C)C
L324	X1772	CCOC(=O)CNCc1cccc(c1)CNCC(=O)OCC
L325	X1852	O[C@H](CN(S(=O)(=O)C)Cc1ccco1)Cn1c2ccccc2c2c1cccc2
L326	X1887	CCC(=O)CCC(=C1SCCCS1)c1ccccc1
L327	X1873	CC1(SCCCS1)c1ccc2c(c1)cccc2
L328	X1682	N#CCOc1ccc(cc1)Br
L329	X1991	CCOC(=O)C1=CC(N(C1(C)C)[O])(C)C
L330	X1990	C=Cc1c[nH]c2c1cccc2C
L331	X1984	Cc1cc(Br)cc(c1[N+](=O)[O-])C
L332	X2300	COc1ccc(c2c1cc(CO[Si](C(C)(C)C)(C)C)cc2O)OC
L333	X1591	FC(C(C(C(C(C(F)(F)F)(F)F)(F)F)(F)F)(F)F)(CCN1CCCc2c1cc(O)cc2)F
L334	X1595	CCN(c1cccc(c1)O)CCC(C(C(C(C(C(F)(F)F)(F)F)(F)F)(F)F)(F)F)(F)F
L335	X1751	Oc1cccc(c1)NCC(C(C(C(C(C(F)(F)F)(F)F)(F)F)(F)F)(F)F)(F)F
L336	X1597	Oc1cccc(c1)NCCCC(C(C(C(C(C(C(C(F)(F)F)(F)F)(F)F)(F)F)(F)F)(F)F)(F)F)(F)F
L337	X1598	CC1=CC(C)(C)N(c2c1cccc2)CCC(C(C(C(C(C(F)(F)F)(F)F)(F)F)(F)F)(F)F)(F)F
L338	X1777	CCN(c1ccc2c(c1)oc1c(c2c2ccccc2C(=O)O)cc/c(=[N+](\CC(C(C(C(C(C(F)(F)F)(F)F)(F)F)(F)F)(F)F)(F)F)/CC)/c1)CC(C(C(C(C(C(F)(F)F)(F)F)(F)F)(F)F)(F)F)(F)F.[Cl-]
L339	X1779	OC(=O)c1ccccc1c1c2cc/c(=[NH+]\CCCC(C(C(C(C(C(C(C(F)(F)F)(F)F)(F)F)(F)F)(F)F)(F)F)(F)F)(F)F)/cc2oc2c1ccc(c2)NCCCC(C(C(C(C(C(C(C(F)(F)F)(F)F)(F)F)(F)F)(F)F)(F)F)(F)F)(F)F.[Cl-]
L340	X1775	OC(=O)c1ccccc1c1c2cc/c(=[NH+]\CCC(C(C(C(C(C(F)(F)F)(F)F)(F)F)(F)F)(F)F)(F)F)/cc2oc2c1ccc(c2)NCCC(C(C(C(C(C(F)(F)F)(F)F)(F)F)(F)F)(F)F)(F)F.[Cl-]
L341	X1780	CCN(c1ccc2c(c1)oc1c(c2c2ccccc2C(=O)O)cc/c(=[N+](\CCC(C(C(C(C(C(F)(F)F)(F)F)(F)F)(F)F)(F)F)(F)F)/CC)/c1)CCC(C(C(C(C(C(F)(F)F)(F)F)(F)F)(F)F)(F)F)(F)F.[Cl-]
L342	X3695	O=C1SCCC1NC(=O)C(C(C(C(C(C(C(F)(F)F)(F)F)(F)F)(F)F)(F)F)(F)F)(F)F
L343	X1781	OC(=O)c1ccccc1C1=c2cc3C(=CC([N+](=c3cc2Oc2c1cc1C(=CC(N(c1c2)CCC(C(C(C(C(C(F)(F)F)(F)F)(F)F)(F)F)(F)F)(F)F)(C)C)C)CCC(C(C(C(C(C(F)(F)F)(F)F)(F)F)(F)F)(F)F)(F)F)(C)C)C.[Cl-]
L344	X1555	FB(n1c(/C=C/c2ccc(o2)c2ccc(cc2)/C=C/C(C(C(C(C(C(F)(F)F)(F)F)(F)F)(F)F)(F)F)(F)F)cc(c1/C(=C/1\N=C(C=C1C)/C=C/c1ccc(o1)c1ccc(cc1)/C=C/C(C(C(C(C(C(F)(F)F)(F)F)(F)F)(F)F)(F)F)(F)F)/c1c(F)c(F)c(c(c1F)F)F)C)F
L345	X1557	CC1=CC(=N/C/1=C(/c1c(F)c(F)c(c(c1F)F)F)\c1c(C)cc(n1B(F)F)/C=C/c1ccc(cc1)/C=C/C(C(C(C(C(C(F)(F)F)(F)F)(F)F)(F)F)(F)F)(F)F)/C=C/c1ccc(cc1)/C=C/C(C(C(C(C(C(F)(F)F)(F)F)(F)F)(F)F)(F)F)(F)F
L346	X1750	COc1cccc(c1)NCC(C(C(C(C(C(F)(F)F)(F)F)(F)F)(F)F)(F)F)(F)F
L347	X1754	CCN(c1cccc(c1)OC)CC(C(C(C(C(C(F)(F)F)(F)F)(F)F)(F)F)(F)F)(F)F
L348	X1590	COc1cccc(c1)NC(=O)C(C(C(C(C(C(F)(F)F)(F)F)(F)F)(F)F)(F)F)(F)F
L349	X1569	CN1CC(=O)OB(OC(=O)C1)c1ccc(cc1)/C=C/C(C(C(C(C(C(F)(F)F)(F)F)(F)F)(F)F)(F)F)(F)F
L350	X1546	Ic1cc(cc(c1)Cn1nnc(c1)c1cc(cc(c1)Cn1nnc(c1)c1cc(COC(C(F)(F)F)(C(F)(F)F)C(F)(F)F)cc(c1)COC(C(F)(F)F)(C(F)(F)F)C(F)(F)F)Cn1nnc(c1)c1cc(COC(C(F)(F)F)(C(F)(F)F)C(F)(F)F)cc(c1)COC(C(F)(F)F)(C(F)(F)F)C(F)(F)F)Cn1nnc(c1)c1cc(cc(c1)Cn1nnc(c1)c1cc(COC(C(F)(F)F)(C(F)(F)F)C(F)(F)F)cc(c1)COC(C(F)(F)F)(C(F)(F)F)C(F)(F)F)Cn1nnc(c1)c1cc(COC(C(F)(F)F)(C(F)(F)F)C(F)(F)F)cc(c1)COC(C(F)(F)F)(C(F)(F)F)C(F)(F)F
L351	X307	Brc1ccc2c(c1)OCO2
L352	X309	CCOC(=O)c1ccc(c(c1)O)O
L353	X312	Oc1ccc(c(c1)O)Cl
L354	X313	Oc1ccc(cc1)n1cncc1
L355	X314	COc1cc(/C=C/C(=O)O)cc(c1OC)OC
L356	X315	COC(=O)c1ccc(c(c1)OC)O
L357	X2337	CCOC(=O)c1ccc(c(c1)OC)OC
L358	X1548	C[Si](C#Cc1cc(cc(c1)Cn1nnc(c1)c1cc(cc(c1)Cn1nnc(c1)c1cc(COC(C(F)(F)F)(C(F)(F)F)C(F)(F)F)cc(c1)COC(C(F)(F)F)(C(F)(F)F)C(F)(F)F)Cn1nnc(c1)c1cc(COC(C(F)(F)F)(C(F)(F)F)C(F)(F)F)cc(c1)COC(C(F)(F)F)(C(F)(F)F)C(F)(F)F)Cn1nnc(c1)c1cc(cc(c1)Cn1nnc(c1)c1cc(COC(C(F)(F)F)(C(F)(F)F)C(F)(F)F)cc(c1)COC(C(F)(F)F)(C(F)(F)F)C(F)(F)F)Cn1nnc(c1)c1cc(COC(C(F)(F)F)(C(F)(F)F)C(F)(F)F)cc(c1)COC(C(F)(F)F)(C(F)(F)F)C(F)(F…
L359	X1549	C[Si](C#Cc1cc(C#Cc2cc(COC(C(F)(F)F)(C(F)(F)F)C(F)(F)F)cc(c2)COC(C(F)(F)F)(C(F)(F)F)C(F)(F)F)cc(c1)C#Cc1cc(COC(C(F)(F)F)(C(F)(F)F)C(F)(F)F)cc(c1)COC(C(F)(F)F)(C(F)(F)F)C(F)(F)F)(C)C
L360	X1552	CC(C#Cc1c(COC(C(F)(F)F)(C(F)(F)F)C(F)(F)F)cc(cc1COC(C(F)(F)F)(C(F)(F)F)C(F)(F)F)COC(C(F)(F)F)(C(F)(F)F)C(F)(F)F)(O)C
L361	X1553	C#Cc1c(COC(C(F)(F)F)(C(F)(F)F)C(F)(F)F)cc(cc1COC(C(F)(F)F)(C(F)(F)F)C(F)(F)F)COC(C(F)(F)F)(C(F)(F)F)C(F)(F)F
L362	X1554	Fc1c(F)c(F)c(c(c1F)F)C1=C2C(=C(C(=[N+]2[B-](n2c1c(C)c(c2C)C#Cc1c(COC(C(F)(F)F)(C(F)(F)F)C(F)(F)F)cc(cc1COC(C(F)(F)F)(C(F)(F)F)C(F)(F)F)COC(C(F)(F)F)(C(F)(F)F)C(F)(F)F)(F)F)C)C#Cc1c(COC(C(F)(F)F)(C(F)(F)F)C(F)(F)F)cc(cc1COC(C(F)(F)F)(C(F)(F)F)C(F)(F)F)COC(C(F)(F)F)(C(F)(F)F)C(F)(F)F)C
L363	X1742	OC(=O)c1ccccc1c1c2cc3CCCN(c3cc2[o+]c2c1cc1CCCN(c1c2)CCC(C(C(C(C(C(F)(F)F)(F)F)(F)F)(F)F)(F)F)(F)F)CCC(C(C(C(C(C(F)(F)F)(F)F)(F)F)(F)F)(F)F)(F)F.[Cl-]
L364	X1753	CCN(C(=O)C(C(C(C(C(C(F)(F)F)(F)F)(F)F)(F)F)(F)F)(F)F)c1cccc(c1)OC
L365	X1571	O=Cc1ccc(cc1)/C=C/C(C(C(C(C(C(F)(F)F)(F)F)(F)F)(F)F)(F)F)(F)F
L366	X1584	COc1cccc(c1)NC(=O)C(C(C(C(C(C(C(F)(F)F)(F)F)(F)F)(F)F)(F)F)(F)F)(F)F
L367	X1587	O=CCC(C(C(C(C(C(C(C(F)(F)F)(F)F)(F)F)(F)F)(F)F)(F)F)(F)F)(F)F
L368	X1559	O=Cc1ccc(o1)c1ccc(cc1)/C=C/C(C(C(C(C(C(F)(F)F)(F)F)(F)F)(F)F)(F)F)(F)F
L369	X1566	Fc1c(F)c(F)c(c(c1F)/C(=C\1/N=C(C(=C1C)C#Cc1cc(cc(c1)Cn1nnc(c1)c1cc(cc(c1)Cn1nnc(c1)c1cc(COC(C(F)(F)F)(C(F)(F)F)C(F)(F)F)cc(c1)COC(C(F)(F)F)(C(F)(F)F)C(F)(F)F)Cn1nnc(c1)c1cc(COC(C(F)(F)F)(C(F)(F)F)C(F)(F)F)cc(c1)COC(C(F)(F)F)(C(F)(F)F)C(F)(F)F)Cn1nnc(c1)c1cc(cc(c1)Cn1nnc(c1)c1cc(COC(C(F)(F)F)(C(F)(F)F)C(F)(F)F)cc(c1)COC(C(F)(F)F)(C(F)(F)F)C(F)(F)F)Cn1nnc(c1)c1cc(COC(C(F)(F)F)(C(F)(F)F)C(F)(F)F)cc(…
L370	X1776	OC(=O)c1ccccc1c1c2cc/c(=[NH+]\CC(C(C(C(C(C(C(F)(F)F)(F)F)(F)F)(F)F)(F)F)(F)F)(F)F)/cc2oc2c1ccc(c2)NCC(C(C(C(C(C(C(F)(F)F)(F)F)(F)F)(F)F)(F)F)(F)F)(F)F.[Cl-]
L371	X1558	CC1=N/C(=C(\c2c(C)c(c(n2B(F)F)C)c2ccc(cc2)/C=C/C(C(C(C(C(C(F)(F)F)(F)F)(F)F)(F)F)(F)F)(F)F)/c2c(F)c(F)c(c(c2F)F)F)/C(=C1c1ccc(cc1)/C=C/C(C(C(C(C(C(F)(F)F)(F)F)(F)F)(F)F)(F)F)(F)F)C
L372	X1593	COc1cccc(c1)NCC(C(C(C(C(C(C(F)(F)F)(F)F)(F)F)(F)F)(F)F)(F)F)(F)F
L373	X1594	CCN(c1cccc(c1)OC)CCC(C(C(C(C(C(F)(F)F)(F)F)(F)F)(F)F)(F)F)(F)F
L374	X1592	Oc1cccc(c1)NCC(C(C(C(C(C(C(F)(F)F)(F)F)(F)F)(F)F)(F)F)(F)F)(F)F
L375	X1547	C#Cc1cc(C#Cc2cc(COC(C(F)(F)F)(C(F)(F)F)C(F)(F)F)cc(c2)COC(C(F)(F)F)(C(F)(F)F)C(F)(F)F)cc(c1)C#Cc1cc(COC(C(F)(F)F)(C(F)(F)F)C(F)(F)F)cc(c1)COC(C(F)(F)F)(C(F)(F)F)C(F)(F)F
L376	X316	OC(=O)C(Cc1ccc(c(c1)O)O)N
L377	X595	COC(=O)[C@H](COC(c1ccccc1)(c1ccccc1)c1ccccc1)C
L378	X597	O=C1CC2[C@H](O1)[C@]1(C)C[C@H](O2)c2c(O1)cccc2
L379	X598	COC(=O)C(=P(c1ccccc1)(c1ccccc1)c1ccccc1)C
L380	X2054	CC(NC(=O)c1ccccc1)C
L381	X426	C=C/C=C(/c1cc(OC)c(c(=O)o1)C)\C
L382	X432	O=C1C=CC(=O)c2c1c(O)ccc2
L383	X436	O/N=C(\C(F)(F)F)/c1ccc(cc1)c1ccc(cc1)C#C[Si](C)(C)C
L384	X1729	COc1cccc(c1C=O)O
L385	X303	OC(=O)c1cccc2c1oc(c1ccccc1)c(c2=O)C
L386	X318	O=C1CC2C1CC=C2
L387	X319	Cc1cc(C)c(c(c1)C)C(=O)C
L388	X328	CCOC(=O)/C(=C/C(=C/[C@@H](C[C@H](/C=C(/C=C/c1ccccc1)\C)C)C)/CC)/C
L389	X331	CC[C@]1(/C=C(/C(=O)O)\C)[C@H](C=C([C@@H]2[C@@H]1[C@H](C)C[C@H]2C)C)c1ccccc1
L390	X336	OCc1cccc(c1N)C
L391	X428	COc1cc2c(cc1O)oc(=O)c1c2cc(O)cc1O
L392	X866	O=C1CCCc2c1c(=O)c1c(o2)cccc1
L393	X1540	OC(=O)CN(C(=O)OCC1c2ccccc2c2c1cccc2)CCCCCCNC(=O)OC(C)(C)C
L394	X1985	CCCCc1ccc(cc1)/N=N/c1c(C)cc(cc1C)OCCCC(=O)OCC
L395	X1637	COC(=O)Cc1cc2ccccc2oc1=O
L396	X1638	COC(=O)C=C1SCCCS1
L397	X1702	O=C(c1ccc(cc1)Cl)CCCC(=O)O
L398	X1711	C#CCN(C(=O)OCC1c2ccccc2c2c1cccc2)Cc1ccccc1
L399	X1712	NCCCCCCNC(=O)OC(C)(C)C
L400	X1729	COc1cccc(c1C=O)O
L401	X2827	CCCCCCCCC(CO)CO
L402	X405	Brc1ccc(cc1)SC1(SCCCS1)c1ccc(cc1)c1ccccc1
L403	X1033	CC(n1cnc2c1ncnc2NCCc1nc[nH]c1)C
L404	X1999	COC1C[C@H](C(=O)C)[C@@H]2[C@H](C1O[Si](C(C)(C)C)(C)C)N(C(=O)OCc1ccccc1)[C@@H](C2)C(=O)OCc1ccccc1
L405	X398	CC[C@]1(C(C(=C)C)O)[C@@H](C=C([C@H]2[C@H]1[C@H](C)C[C@H]2C)C)c1ccccc1
L406	X1688	C#CCOc1cccc2c1cccc2
L407	X1568	ClC1=C(/C=[NH+]/c2ccccc2)CC/C/1=C\Nc1ccccc1.[Cl-]
L408	X1580	[O-][N+](=O)c1ccc(c2c1non2)NCCSSc1ccccn1
L409	X1583	O=CN(Cc1ccccc1)CC(=O)O
L410	X1585	CN(c1ccccc1)CCN=[N+]=[N-]
L411	X1588	C#CCN(C(=O)OCC1c2ccccc2c2c1cccc2)CC(=O)O
L412	X277	CCOC(=O)c1c(C)cc(cc1O)O
L413	X280	COc1cc(CN)cc(c1OC)OC
L414	X284	Oc1ccc(c(c1)O)O
L415	X292	O=Cc1cccc(c1O)O
L416	X299	COc1c(OC)cc2c(c1OC)c1ccc(c(=O)cc1[C@H](CC2)N)OC
L417	X302	CC(=O)Oc1c(OC(=O)C)cc(cc1OC(=O)C)C(=O)O
L418	X304	COc1cc(cc(c1OC)OC)C(=O)O
L419	X583	C/C=C/c1c(O)c(O)cc2c1C(C)(N)C(=O)O2
L420	X589	O=C(OC(C)(C)C)Nc1ccc(cc1)C(=O)C(F)(F)F
L421	X1579	COC(=O)c1ccc(cc1)/C(=C\1/N=C(C=C1C)C)/c1c(C)cc(n1B(F)F)C
L422	X1582	COC(=O)c1ccc(cc1)C1=C2C(=C(C(=N2[B](n2c1c(C)c(c2C)I)(F)F)C)I)C
L423	X1561	C#CCOB(n1c(C)cc(c1/C(=C/1\N=C(C=C1C)C)/c1c(F)c(F)c(c(c1F)F)F)C)F
L424	X998	CC1=N/C(=C(\c2c(C)cc(n2B(F)F)C)/c2c(F)c(F)c(c(c2F)F)F)/C(=C1)C
L425	X1564	C#CCOB(n1c(C)cc(c1/C(=C/1\N=C(C=C1C)C)/c1c(F)c(F)c(c(c1F)F)F)C)OCC#C
L426	X2036	COC(=O)Cn1nnc2c(c1=O)cccc2
L427	X2043	COc1nc2ccccc2c(=O)n1C
L428	X2040	[N-]=[N+]=Nc1ccc(cc1C(=O)N(CC(=O)OC)C)I
L429	X685	ClCc1cccc(c1)OC1CCCCO1
L430	X687	COc1cc(CO)c(c(c1C=O)O)Br
L431	X689	COc1cc(CO)c(c(c1C=O)O)I
L432	X684	O=Cc1cccc(c1)OC1CCCCO1
L433	X460	Ic1ccc2c(c1)N1C(CC2)COC1=O
L434	X466	O=Cc1ccc(cc1)C#CC(O)(C)C
L435	X467	CCC(=P(c1ccccc1)(c1ccccc1)c1ccccc1)C(=O)OC
L436	X2071	O=C1CCCC2C1=Cc1ccccc1O2
L437	X1237	COc1ccc(c2c1cc(cc2O)C(c1ccccc1)O)OC
L438	X1423	CCOC(=O)/C=C/c1ccc(c(c1)Oc1ccc(cc1)I)OC
L439	X1570	OCC(NC(=O)OC(C)(C)C)(CO)CO
L440	X437	O/N=C(/C(F)(F)F)\c1ccc(cc1)c1ccc(cc1)Br
L441	X2729	O=C(N[C@H](C(=O)OCc1ccccc1)Cc1c[nH]c2c1cccc2)OCc1ccccc1
L442	X2657	O=C(C1(CC1)C(=O)OCCC(=O)OC(C)(C)C)OCCC(=O)OC(C)(C)C
L443	X4138	O=C1CC[C@]2(C(=C1)CCCC2)C
L444	X2818	O[C@@H]1CC[C@H](CC1)c1ccccc1
L445	X864	OCC12Oc3cccc(c3CC1C(=O)CC(C2O)C)OC
L446	X4346	BrC(C1=N[C@H]([C@@H](O1)c1ccccc1)CO[Si](C(C)C)(C(C)C)C(C)C)C1=N[C@H]([C@@H](O1)c1ccccc1)CO[Si](C(C)C)(C(C)C)C(C)C
L447	X4115	Cc1ccc(cc1)S(=O)(=O)OC1CC[C@]2([C@H](C1)CCCC2)C
L448	X2029	COC(=O)[C@@H](n1nnc2c(c1=O)cccc2)C
L449	X2030	COC1=Nc2ccccc2C(=O)N(C1)Cc1ccc(cc1)OC
L450	X2033	COC(=O)[C@@H](n1nnc2c(c1=O)cccc2)C
L451	X1989	CSC12CCCN1C(=O)C1(N(C2=O)CCC1)SC
L452	X2754	C#CCC1CN(COCc2ccccc2)C(=O)N(C1=O)COCc1ccccc1
L453	X3164	O=C1N2CCCC[C@H]2C(=O)N2[C@H]1Cc1ccccc1C2
L454	X3166	O=C1N2CCCC[C@H]2C(=O)N2[C@H]1CCCC2
L455	X588	O=C1N2[C@H]3CCCC[C@H]3C[C@@]2(Sc2ccccc2)C(=O)N2[C@]1(C[C@H]1[C@@H]2CCCC1)Sc1ccccc1
L456	X2730	O=C1[C@@H]2CCN2C(=O)[C@H]2N1CC2
L457	X2759	CSC12Cc3ccccc3CN2C(=O)C2(N(C1=O)CC2)SC
L458	X2707	O=C1N2Cc3ccccc3C[C@H]2C(=O)N2[C@H]1Cc1ccccc1C2
L459	X2710	O=C1[C@@H]2C[C@H](CN2C(=O)[C@H]2N1C[C@@H](C2)OC(C)(C)C)OC(C)(C)C
L460	X619	O=C1N2[C@H]3CCCC[C@H]3C[C@H]2C(=O)N2[C@H]1Cc1ccccc1C2
L461	X2709	O=C1[C@@H]2C[C@H]3[C@@H](N2C(=O)[C@H]2N1[C@H]1CCCC[C@H]1C2)CCCC3
L462	X4162	O=C1[C@@H]2CCCCN2C(=O)[C@H]2N1[C@H]1CCCC[C@H]1C2
L463	X2718	O=C1[C@H](C)N(C)C(=O)[C@@H](N1C)C
L464	X485	O=C1[C@@H]2CCCN2C(=O)[C@H]2N1CCC2
L465	X2746	O=C1N2[C@H]3CCCC[C@H]3C[C@@]32SS[C@@]21C[C@H]1[C@@H](N2C3=O)CCCC1
L466	X2744	O=C1[C@@H]2CCCN2C(=O)[C@H]2N1CCC2
L467	X2752	O=C1[C@@H]2CCN2C(=O)[C@H]2N1[C@H]1CCCC[C@H]1C2
L468	X2755	O=C1N2C[C@@H](C[C@@]32SS[C@@]21C[C@H](CN2C3=O)OC(C)(C)C)OC(C)(C)C
L469	X2751	CS[C@@]12C[C@H](CN1C(=O)[C@]1(N(C2=O)C[C@@H](C1)OC(C)(C)C)SC)OC(C)(C)C
L470	X4837	CS[C@@]12CCCCN2C(=O)[C@@]2(N(C1=O)CCCC2)SC
L471	X2041	COC1=Nc2ccc(cc2C(=O)N(C1)C)C
L472	X2038	COC1=Nc2ccccc2C(=O)N2[C@@H]1CCC2
L473	X4131	CCOP(=O)(Cc1ccc(cc1)/C=C/c1ccc(cc1)CP(=O)(OCC)OCC)OCC
L474	X3158	COC(=O)C(=[N+]=[N-])c1ccccc1
L475	X2814	Ic1ccc2c(c1)C=C1C(O2)CCCC1=O
L476	X2053	[N-]=[N+]=Nc1ccccc1C(=O)NCC(=O)OC
L477	X2051	[N-]=[N+]=Nc1ccccc1C(=O)N1CCCCCC1=O
L478	X2052	[N-]=[N+]=Nc1ccccc1C(=O)N1CCCC1=O
L479	X1987	CCCCCCCCc1cc(CCCCCCCC)cc(c1)N
L480	X2757	CCO[C@@H]1CC[C@H](CC1)c1ccccc1
L481	X2745	O=C1N(COCc2ccccc2)CC(C(=O)N1COCc1ccccc1)Cc1ccccc1
L482	X2753	Ic1c[nH]c(=O)[nH]c1=O
L483	X2887	ClCc1ccc(cc1)/C=C/c1ccc(cc1)CCl
L484	X3153	ICCCCCCN(c1ccc(cc1)/C=C/c1ccc(cc1)/C=C/c1ccc(cc1)/C=C/c1ccc(cc1)N(CCCCCCI)CCCCCCI)CCCCCCI
L485	X2760	Ic1ccc(cc1)C(=O)N(Cc1ccccn1)Cc1ccccn1
L486	X2737	c1ccc(cc1)COCCc1cccs1
L487	X1679	COc1ccc(cc1)C(=O)OCC#C
L488	X1683	C#CCOc1ccc(cc1[N+](=O)[O-])C=O
L489	X1687	O=C1OC(=O)c2c3c1ccc(c3ccc2)/C=C/c1ccccc1
L490	X1659	OC(C(F)(F)F)c1cc(Br)ccc1Br
L491	X1662	Oc1ccc(cc1C1OCCCO1)Br
L492	X386	C1C=CC=C1.CC(C1=CC=CC1C)O.C[Fe]
L493	X388	Oc1ccccc1/C(=N/[C@H]1CCCC[C@@H]1OCc1ccccc1)/C
L494	X396	CC/C(=C\[C@@H](C[C@H](COC(c1ccccc1)(c1ccccc1)c1ccccc1)C)C)/C=C/c1ccccc1
L495	X1863	O=C(c1ccccc1)Nc1ccccc1Br
L496	X3768	COC(=O)[C@@H]1C[C@H](C[NH2+]1)O.[Cl-]
L497	X450	CCOC(=O)[C@@H]1C[C@H](C[C@H](N1c1ccccc1)c1c[nH]c2c1cccc2)c1c[nH]c2c1cccc2
L498	X828	O=C(Oc1ccc(cc1)[N+](=O)[O-])CCCNC(=O)OC(C)(C)C
L499	X2898	COc1cc(C)ccc1C(C)(C)C
L500	X2899	COc1c(OC/C=C(/CC/C=C(/CCC=C(C)C)\C)\C)cccc1OC
L501	X3366	O=C[C@]12C[C@H]3O[C@]4(O)[C@H](O[C@@H]3C[C@@H]1CC[C@@H]1[C@@H]2CC[C@]2([C@]1(O)CC[C@@H]2C1=CC(=O)OC1)C)O[C@@H](C[C@]14NCCS1)C
L502	X3332	COC1(OC)CC[C@]2([C@H](C1)CC[C@@H]1[C@@H]2CC[C@]2([C@]1(O)CC[C@@H]2C1=CC(=O)OC1)C)C
L503	X3386	OC[C@H]1O[C@@H](O[C@@H]2CC[C@]3([C@@H](C2)CC[C@@H]2[C@@H]3CC[C@]3([C@]2(O)CC[C@@H]3C2=CC(=O)OC2)C)C)[C@@H]([C@H]([C@@H]1O)O)O
L504	X3314	C[C@@H]1C[C@@H](O)[C@]2([C@@H](O1)O[C@H]1[C@H](O2)C[C@]2([C@H](C1)CC[C@@H]1[C@@H]2CC[C@]2([C@]1(O)CC[C@@H]2C1=CC(=O)OC1)C)C)O
L505	X3345	C[C@@H]1CC[C@@]2(OC1)O[C@@H]1[C@H]([C@@H]2C)[C@@]2([C@@H](C1)[C@@H]1CC[C@H]3[C@]([C@H]1CC2)(C)C[C@@H]([C@H](C3)O)O)C
L506	X3372	CC(=O)O[C@@H]1C[C@@H]([C@@]2([C@@]1(O)[C@@H]1CC[C@@H]3[C@]([C@H]1CC2)(C)C[C@@H]1[C@@H](C3)O[C@H]2[C@](O1)(OC(=O)C)[C@H](OC(=O)C)C[C@H](O2)C)C)C1=CC(=O)OC1
L507	X3384	O=C1CC[C@]2([C@@H](C1)CC[C@@H]1[C@@H]2CC[C@]2([C@]1(O)CC[C@@H]2C1=CC(=O)OC1)C)C
L508	X3318	C[C@@H]1C[C@H](O)[C@]2([C@@H](O1)O[C@H]1[C@H](O2)C[C@]2([C@H](C1)CC[C@@H]1[C@@H]2CC[C@]2([C@]1(O)CC[C@@H]2C1=CC(=O)OC1)C)C)O
L509	X3349	O=C1OCC(=C1)[C@H]1CC[C@]2([C@]1(C)CC[C@H]1[C@H]2CC[C@@H]2[C@]1(C)C[C@@H](O)[C@@H](C2)O)O
L510	X3382	O=C1CC[C@]2([C@H](C1)CC[C@@H]1[C@@H]2CC[C@]2([C@]1(O)CC[C@@H]2C1=CC(=O)OC1)C)C
L511	X3353	O=C[C@]12C[C@H]3O[C@@]4(O)[C@H](O)C[C@H](O[C@H]4O[C@@H]3C[C@@H]1CC[C@@H]1[C@@H]2CC[C@]2([C@]1(O)CC[C@@H]2C1=CC(=O)OC1)C)C
L512	X3312	O[C@H]1CC[C@]2([C@@H](C1)CC[C@@H]1[C@@H]2CC[C@]2([C@]1(O)CC[C@@H]2C1=CC(=O)OC1)C)C
L513	X3326	COC1(OC)CC[C@]2([C@@H](C1)CC[C@@H]1[C@@H]2CC[C@]2([C@]1(O)CC[C@@H]2C1=CC(=O)OC1)C)C
L514	X3330	CC(=O)O[C@H]1C[C@H](O[C@H]2[C@@H](O)C[C@@H](O[C@@H]2C)O[C@H]2[C@@H](O)C[C@@H](O[C@@H]2C)O[C@H]2CC[C@]3([C@@H](C2)CC[C@@H]2[C@@H]3C[C@@H](O)[C@]3([C@]2(O)CC[C@@H]3C2=CC(=O)OC2)C)C)O[C@@H]([C@H]1O)C
L515	X3378	CC(=O)O[C@H]1C[C@@H](C)O[C@@H]2[C@@]1(O)O[C@@H]1C[C@@]3(C)[C@H](C[C@H]1O2)CC[C@@H]1[C@@H]3CC[C@]2([C@]1(O)[C@H](O)C[C@@H]2C1=CC(=O)OC1)C
L516	X3389	O[C@H]1CC[C@]2([C@@H](C1)CC[C@@H]1[C@@H]2CC[C@]2(C1=CC=C2C1=CC(=O)OC1)C)C
L517	X4154	O=C1CC[C@]2([C@H](C1)CCCC2)C
L518	X3696	CCNc1ccc(cc1)N
L519	X2812	OC1CCCC2C1=Cc1ccccc1O2
L520	X2711	OC(=O)CC(c1ccccc1)NC(=O)N
L521	X250	BrCC(NC(=O)OCc1ccccc1)COC(=O)c1ccccc1
L522	X254	O=Cc1ccc(c(c1O)O)O
L523	X255	Clc1cccc(c1)C(=O)OC(C(C(c1cccc2c1cccc2)C)O)c1c(C)nn(c1Cl)C
L524	X529	OC1=N[C@H]2CCCC[C@@H]2NC1NCc1ccccc1
L525	X535	OC(=O)CSc1ccc2c(c1)c(=O)c1c(s2)cccc1
L526	X1996	CCCCc1ccc(cc1)/N=N/c1c(C)cc(cc1C)O
L527	X1875	CCOC(=O)CC1(OC(=O)C(=N1)Sc1ccccc1)C(F)(F)F
L528	X1879	ClCC(=O)Nc1ccccc1I
L529	X2681	COc1cc(C)c(c(c1C=O)O)Br
L530	X2823	CCCCCCCCCCOC(=O)NO
L531	X2851	CCOC(=O)c1ccc(cc1)n1nnc(n1)c1ccc(cc1)Br
L532	X380	COc1ccc(cc1)CNC(=O)/C=C/C(=O)OC(C)(C)C
L533	X381	CCOC(=O)[C@@]1(CC)[C@H](C=C([C@@H]2[C@@H]1[C@H](C)C[C@H]2C)C)c1ccccc1
L534	X383	CCC1=C[C@@H](c2ccccc2)[C@]([C@H]2[C@H]1[C@H](C)C[C@H]2C)(CC)/C=C(/C(=O)O)\C
L535	X669	Cc1ccc(cc1)S(=O)(=O)NN=C(c1cccnc1)c1cccnc1
L536	X670	O=C1C=CC2(C=C1)OCCO2
L537	X673	OC(=O)c1c2ccccc2c(c2c1c1cccc3c1c2ccc3)C(=O)O
L538	X677	CC(=O)OC1C=CC(CC1C)O
L539	X680	OC1CCC(=O)C=C1
L540	X681	COc1cccc(c1)COc1ccc(cc1)C(C)(C)C
L541	X682	BrC1(Br)C2C1CCCCC2
L542	X683	COC1CCCCCC=C1
L543	X2879	COC(=O)c1ccc(cc1)S(=O)(=O)N(Cc1ccccc1)C#Cc1ccccc1
L544	X2880	OC(=O)c1ccc(cc1)S(=O)(=O)N(Cc1ccccc1)C#Cc1ccccc1
L545	X2881	CC([Si](C(C)C)(C(C)C)C#CN(S(=O)(=O)c1ccc(cc1)C(=O)O)Cc1ccccc1)C
L546	X2888	COC(=O)c1ccc(cc1)S(=O)(=O)NCc1ccccc1
L547	X2889	O=C(C1CCCCC1)Nc1ccccc1
L548	X1658	C#CCOc1ccc(cc1OC)C=O
L549	X410	C=CCNCCNC(=O)OC(C)(C)C
L550	X4132	C[N+](CCCCCCN(c1ccc(cc1)/C=C/c1ccc(cc1)/C=C/c1ccc(cc1)/C=C/c1ccc(cc1)N(CCCCCC[N+](C)(C)C)CCCCCC[N+](C)(C)C)CCCCCC[N+](C)(C)C)(C)C.I.[I-].[I-].[I-]
L551	X4595	COC(=O)c1ccc2c(c1)C(=O)c1c(C2=O)cccc1
L552	X3689	C[C@@H]1C[C@H](Cc2ccccn2)[C@@H]2[C@H](C1)NCCC2
L553	X614	CC(=O)OC1C=CC(=O)C(C1)C
L554	X667	OCc1cc(OCc2ccccc2)c2c(c1)c(OC)ccc2OC
L555	X4164	O=C1N2Cc3ccccc3C[C@@H]2C(=O)N2[C@@H]1CCC2=O
L556	X693	COc1c(Br)c(CO)c(c(c1C=O)O)I
L557	X697	COc1cc(CO)cc(c1C=O)O
L558	X699	CCO[C@@H]1C[C@H](C)CC[C@H]1C(C)C
L559	X2890	COc1cc(/C=C/C(C(C(C(F)(F)F)(F)F)(F)F)(F)F)cc(c1)OC
L560	X2891	Cc1ccc(cc1)S(=O)(=O)N(Cc1ccccc1)C#C[Si](C(C)C)(C(C)C)C(C)C
L561	X2892	COC(=O)c1ccc(cc1)S(=O)(=O)N
L562	X2893	CC([Si](C(C)C)(C(C)C)C#CBr)C
L563	X2894	C#CN(S(=O)(=O)c1ccc(cc1)C)Cc1ccccc1
L564	X2895	COc1cc(cc(c1)OC)C1(CCCCC1)C#N
L565	X2896	O=C/C=C/c1c(C)cc(cc1C)C
L566	X1760	O=CCCNC(=O)OC(C)(C)C
L567	X4311	Clc1ccc2c(c1)c(=O)oc(n2)C
L568	X2192	CCOC(=O)C1=CC(=O)c2c(C31OCCO3)c(OC)ccc2OC
L569	X2196	COc1ccc(c2c1c(OCc1ccccc1)cc(c2)C(=O)c1ccccc1I)OC
L570	X2682	O=C1CCCC2C1=Cc1cc(ccc1O2)OS(=O)(=O)C(F)(F)F
L571	X2694	CO[C@H]1CCC[C@@H]2C1=Cc1cc(O)ccc1O2
L572	X2698	CO[C@H]1CCC[C@@H]2C1=Cc1ccccc1O2
L573	X2712	O=C([C@@H]1C[C@@]2([C@H](N1C(=O)OCc1ccccc1)N(c1c2cccc1)C(=O)OC(C)(C)C)[Se]c1ccccc1)OCc1ccccc1
L574	X2732	CC(=O)[C@H]1CC2OC2[C@H]2[C@@H]1C[C@H](N2C(=O)OCc1ccccc1)C(=O)OCc1ccccc1
L575	X2733	CON(C(=O)[C@@H]1C[C@H]2[C@@H](N1C(=O)OCc1ccccc1)C=CC[C@@H]2C(=O)N(OC)C)C
L576	X1653	COC(=O)CC(=C1SCCCS1)/N=N/c1ccc(cc1)I
L577	X1654	CCC(=C1SCCCS1)/N=N/c1cccc(c1C)Cl
L578	X1655	Fc1ccc(cc1)/N=N/C(=C1SCCCS1)C
L579	X1656	CC(=C1SCCCS1)/N=N/c1cccc(c1C)Cl
L580	X1639	Ic1cccc(c1)/N=N/C(=C1SCCCS1)c1ccccc1
L581	X1646	Fc1ccc(cc1)/N=N/C(=C1SCCS1)c1ccccc1
L582	X4860	Brc1cccc(c1)/N=N/c1cc(ccc1c1ccc(cc1)C(=O)O)C(=O)O
L583	X4862	Fc1ccc(cc1)/N=N/c1cc(ccc1c1ccc(cc1)C(=O)O)C(=O)O
L584	X4812	Brc1ccc(cc1)/N=N/c1cc(ccc1c1ccc(cc1)C(=O)O)C(=O)O
L585	X4830	COC(=O)c1ccc(c(c1)/N=N/c1ccccc1Cl)c1ccc(cc1)C(=O)OC
L586	X4846	COC(=O)c1ccc(c(c1)/N=N/c1cccc(c1)Br)c1ccc(cc1)C(=O)OC
L587	X4854	COC(=O)c1ccc(c(c1)/N=N/c1ccccc1F)c1ccc(cc1)C(=O)OC
L588	X4813	COC(=O)c1ccc(c(c1)/N=N\c1cccc(c1)Cl)c1ccc(cc1)C(=O)OC
L589	X4822	COC(=O)c1ccc(c(c1)/N=N/c1ccc(cc1)Cl)c1ccc(cc1)C(=O)OC
L590	X2848	CCCCCCCCCCCCCCCCc1ccc(cc1)/N=N/c1c(C)cc(cc1C)OCCCC(=O)O
L591	X2838	CCCCCCCCc1ccc(cc1)/N=N/c1ccc(cc1)C#C
L592	X1986	CCCCCCCCc1cc(/N=N/c2c(C)cc(cc2C)OCCCC(=O)OCC)cc(c1)CCCCCCCC
L593	X1997	CCCCCCCCc1ccc(cc1)/N=N/c1c(C)cc(cc1C)OCC(=O)OCC
L594	X2857	COC(=O)c1ccc(cc1)SSc1ccc(cc1)C(=O)OC
L595	X2834	CCCCCCCCc1ccc(cc1)/N=N/c1ccc(cc1)C#C[Si](C)(C)C
L596	X2840	CCCCCCCCc1ccc(cc1)/N=N/c1c(C)cc(cc1C)OCC(=O)O
L597	X4829	COC(=O)c1ccc(c(c1)/N=N/c1ccc(cc1)F)c1ccc(cc1)C(=O)OC
L598	X1995	CCCCc1ccc(cc1)/N=N/c1ccc(cc1)O
L599	X4838	COC(=O)c1ccc(c(c1)/N=N/c1ccc(cc1)Br)c1ccc(cc1)C(=O)OC
L600	X4806	COC(=O)c1ccc(c(c1)/N=N/c1ccc(cc1)I)c1ccc(cc1)C(=O)OC
L601	X1849	CCCCc1ccc(cc1)/N=N/c1c(C)cc(cc1C)OCCCC(=O)O
L602	X1988	CCCCCCCCc1ccc(cc1)/N=N/c1c(C)cc(cc1C)OCCCCCC(=O)OCC
L603	X1994	CCCCc1ccc(cc1)/N=N/c1c(C)cc(cc1C)OCCCC(=O)O
L604	X1998	CCCCCCCCc1ccc(cc1)/N=N/c1c(C)cc(cc1C)OCCCCCC(=O)O
L605	X2831	CCCCCCCCc1cc(/N=N/c2c(C)cc(cc2C)OCCCC(=O)O)cc(c1)CCCCCCCC
L606	X2849	OC(c1ccc(cc1)Br)(c1ccc(cc1)Br)c1ccc(cc1)SSc1ccc(cc1)C(c1ccc(cc1)Br)(c1ccc(cc1)Br)O
L607	X2850	Brc1ccc(cc1)SSc1ccc(cc1)Br
L608	X2875	OC(=O)c1ccc(cc1)SSc1ccc(cc1)C(=O)O
L609	X4805	Clc1ccc(cc1)/N=N/c1cc(ccc1c1ccc(cc1)C(=O)O)C(=O)O
L610	X4836	Clc1cccc(c1)/N=N/c1cc(ccc1c1ccc(cc1)C(=O)O)C(=O)O
L611	X2835	CCCCOc1ccc(cc1)/N=N/c1ccc(cc1)CCCC.Br
L612	X1634	Brc1ccc(c2c1cccc2)/N=N/C(=C1SCCCS1)c1ccccc1
L613	X1635	CCC(=C1SCCCS1)/N=N/c1ccc(c2c1cccc2)Br
L614	X1636	CCC(=C1SCCCS1)/N=N/c1cccc(c1)CO
L615	X1647	c1ccc(cc1)Oc1ccc(cc1)/N=N/C(=C1SCCS1)c1ccccc1
L616	X1648	Brc1ccc(c2c1cccc2)/N=N/C(=C1SCCS1)c1ccccc1
L617	X1649	CCOC(=O)c1ccc(cc1)/N=N/C(=C1SCCS1)c1ccccc1
L618	X1650	CCOC(=O)c1ccc(cc1)/N=N/C(=C1SCCCS1)c1ccccc1
L619	X1651	c1ccc(cc1)Oc1ccc(cc1)/N=N/C(=C1SCCCS1)c1ccccc1
L620	X1652	Fc1ccc(cc1)/N=N/C(=C1SCCCS1)c1ccccc1
L621	X3897	[O-][N+](=O)c1ccc(cc1)C(N1CCCc2c1cccc2)c1nnnn1C(C)(C)C
L622	X344	OCCn1c(=O)c2cccc3c2c(c1=O)ccc3Br
L623	X471	NCc1nnn(c1)Cc1ccccc1
L624	X358	Cc1oc(=O)c(nc1Cl)Cl
L625	X3681	O=C1C[C@@]2(C)[C@H]3C[C@@H]1CC(=O)N3C[C@H]2S(=O)(=O)c1ccccc1
L626	X1872	ClCC(=O)Nc1ccc(cc1)F
L627	X1767	[NH3+]CCCCCCNC(=O)OCC1c2ccccc2c2c1cccc2.[Cl-]
L628	X1771	[O-]C(=O)C[NH2+]Cc1cccc(c1)C[NH2+]CC(=O)[O-]
L629	X1865	O[C@@H](Cn1c2ccccc2c2c1cccc2)CNCc1ccco1
L630	X2719	CSC12Cc3ccccc3CN2C(=O)C2(N(C1=O)Cc1ccccc1C2)SC
L631	X4166	Cc1ccc2c(c1)sc(n2)N
L632	X1699	CC(=C)CC(=O)Nc1ccccc1I
L633	X1824	CC(=O)CO[Si](C)(C)C
L634	X1737	C=CCOC1O[C@H](CO)[C@H]([C@H]2[C@@H]1OCO2)OCc1ccccc1
L635	X1556	Brc1ccc(cc1)n1cccc1
L636	X1560	Brc1cc(C#C[Si](C)(C)C)cc(c1)Br
L637	X1562	C[C@@H](C(=O)[O-])[NH2+]Cc1ccccc1
L638	X208	CCOC(=O)CC1(N=C(C(=O)O1)/C=C/C(=O)OC(C)(C)C)C(F)(F)F
L639	X210	COC(=O)c1cc(OC)c(cc1N)OC
L640	X220	CCOC(=O)CC1(OC(=O)C(=N1)Sc1ccccc1)C(F)(F)F
L641	X438	O=C(OC(C)(C)C)CCC1(OC(=O)C(=N1)c1ccc(cc1)O)C(F)(F)F
L642	X441	CC(n1cnc2c1ncnc2NCc1c(F)cccc1F)C
L643	X445	C#CCNC(=O)c1c(F)c(F)c(c(c1F)F)F
L644	X489	O=Cc1ccc(cc1)C#C[Si](C)(C)C
L645	X510	COCCOCO[C@@H]1CCC(=O)C2=Cc3c(O[C@@H]12)cc(C)cc3OC
L646	X512	O=Cc1ccc(c(c1)O)Br
L647	X2877	COc1c(C)cc(cc1C)/C=C/C=O
L648	X2815	CO[C@@H]1C[C@H]2C([C@]1(C)CC2)(C)C
L649	X2678	O=C1OCCOCCOCCOC(=O)C(C)(C(=O)OCCOCCOCCOC(=O)c2cc1cc(C#CC1=CC3=N4C(=C1)C1=N([Ir]564(N4=CC=CC=C34)N3=CC=CC=C3C3=CC=CC(=N63)C3=CC=CC=N53)C=CC=C1)c2)c1c2C=C3C[C]4(=CC5=C6C7=C4C43C3(c2c2c8c1CC1=Cc9c%10C%11(C81C1%11C(=O)OCCOCCOCCOC(=O)c8cc(cc(C(=O)OCCOCCOCCOC1=O)c8)C#CC1=CC8=N%11C(=C1)C1=N([Ir]%12%13%11(N%11=CC=CC=C8%11)N8=CC=CC=C8C8=CC=CC(=N%138)C8=CC=CC=N%128)C=CC=C1)c1c2c3c7c2c1c%10c1c(c9C3(C)C(=O)O…
L650	X2683	OC1CCC(C1)c1ccccc1
L651	X2695	CC([Si](Oc1ccc(cc1)Br)(C)C)(C)C
L652	X2826	CCOC(=O)CC(=O)C(F)(F)F
L653	X3684	O[C@H]1CC[C@@H]2C[C@H]1CN2
L654	X3676	C=CC[C@@]1(CO)CN(Cc2ccccc2)[C@H]2C[C@@H]1[C@@H](CN)CC2
L655	X3889	COc1cc(cc(c1OC)OC)C(N1CCCc2c1cccc2)c1nnnn1C(C)(C)C
L656	X4599	O=C1C(=C(Br)C(=O)c2c1cccc2)Br
L657	X607	Cc1ccc(cc1)S(=O)(=O)NN=C1c2cccnc2c2c1cccn2
L658	X1228	CCOC(=O)C1=CC(=O)c2c(C31OCCO3)c(OC)ccc2OC
L659	X1766	NCc1cccc(c1)CNC(=O)OC(C)(C)C
L660	X1770	CCOC(=O)CNCc1cccc(c1)CNS(=O)(=O)c1ccccc1[N+](=O)[O-]
L661	X1774	OC(=O)CN(C(=O)OCC1c2ccccc2c2c1cccc2)CCCN(C(=O)OC(C)(C)C)CCCCN(C(=O)OC(C)(C)C)CCCNC(=O)OC(C)(C)C
L662	X1763	[NH3+]CCSSc1ccccn1.[Cl-]
L663	X2697	OC(=O)CN(C(=O)OCC1c2ccccc2c2c1cccc2)CCCCNC(=O)OC(C)(C)C
L664	X2828	CCOC(=O)CC(=O)C(C(F)(F)F)(F)F
L665	X2822	O=Cc1c(C)c(OC)c(c(c1OC)C)C
L666	X2837	CCCCCCCCCCCCCOC(=O)CC(=O)O
L667	X1644	Brc1ccc(cc1)C1SCCCS1
L668	X1645	C1([2H])(SCCCS1)c1ccc(cc1)Br
L669	X347	COc1ccc(cc1)[C@@H](/N=C(/c1ccccc1O)\C)C
L670	X348	Oc1ccccc1/C(=N/[C@H](C1CCCc2c1cccc2)C)/C
L671	X351	COc1cc(CNC(=O)/C=C/C(=O)O)ccc1O
L672	X359	CCC1(/C=C(/COC(=O)C)\C)C(C=C(C2C1C(C)CC2C)C)c1ccccc1
L673	X361	CC[C@]1(C(=O)O)[C@@H](C=C([C@H]2[C@H]1[C@H](C)C[C@H]2C)C)c1ccccc1
L674	X363	C[C@@H]1C[C@H]([C@@H]2[C@@H]1[C@@](C)(/C=C(/C(=O)O)\C)[C@@H](C=C2C)c1ccccc1)C
L675	X827	O=C(OC(C)(C)C)NCCCC(=O)O
L676	X1978	O=C(N1[C@H]2C=CC[C@@H]([C@H]2C[C@H]1c1ccco1)C(=O)O)OCc1ccccc1
L677	X2728	CCOC(=O)[C@H]1CC=C[C@H]2[C@@H]1C[C@H](N2C(=O)OCc1ccccc1)C(=O)N(OC)C
L678	X2740	CCOC(=O)N1[C@@H]2N(C(=O)OCc3ccccc3)[C@@H](C[C@@H]2c2c1cccc2)C(=O)OCc1ccccc1
L679	X2702	O=C(N[C@H](C(=O)OCc1ccccc1)Cc1cn(c2c1cccc2)C(=O)OC(C)(C)C)OCc1ccccc1
L680	X2722	COC1C[C@H](OC(=O)C)[C@@H]2[C@H](C1O[Si](C(C)(C)C)(C)C)N(C(=O)OCc1ccccc1)[C@@H](C2)C(=O)OCc1ccccc1
L681	X2721	BrC1CC=C[C@H]2[C@@H]1C[C@H](N2C(=O)OCc1ccccc1)c1ccco1
L682	X2708	COC(=O)[C@@H]1C[C@@]2([C@H](N1C(=O)OCC1c3ccccc3c3c1cccc3)N(c1c2cccc1)C(=O)OC(C)(C)C)C(C=C)(C)C
L683	X2716	O=C([C@@H]1CC2C(N1C(=O)OCc1ccccc1)Nc1c2cccc1)OCc1ccccc1
L684	X3894	COc1cc(cc(c1OC)OC)C(c1nnnn1C(C)(C)C)NCCc1c[nH]c2c1cccc2
L685	X2706	COC(=O)[C@@H]1CC2(C(N1C(=O)OCC1c3ccccc3c3c1cccc3)N(c1c2cccc1)C(=O)OC(C)(C)C)[Se]c1ccccc1
L686	X2701	COC(=O)[C@H](Cc1c[nH]c2c1cccc2)NC(=O)OC(C)(C)C
L687	X2717	CCOC(=O)[C@H]1CC=C[C@H]2[C@@H]1C[C@H](N2C(=O)OCc1ccccc1)C(=O)OCc1ccccc1
L688	X2704	C=CC([C@]12C[C@H](N([C@@H]2N(c2c1cccc2)C(=O)OC(C)(C)C)C(=O)OCc1ccccc1)C(=O)OCc1ccccc1)(C)C
L689	X2705	O=C(N[C@H](C(=O)OCc1ccccc1)Cc1cn(c2c1cccc2)S(=O)(=O)c1ccccc1)OCc1ccccc1
L690	X1803	O=Cc1cn(c2c1cccc2)C(=O)OC(C)(C)C
L691	X2723	OC(=O)[C@@H]1C[C@H]2[C@@H](N1C(=O)OCc1ccccc1)C=CC[C@@H]2C(=O)C
L692	X831	COC(c1c[nH]c2c1cccc2)(C)C
L693	X2734	CC(=O)[C@H]1CC=C[C@H]2[C@@H]1C[C@H](N2C(=O)OCc1ccccc1)C(=O)OCc1ccccc1
L694	X484	CON(C(=O)[C@H]1CC=C[C@H]2[C@@H]1C[C@H](N2C(=O)OCc1ccccc1)c1ccco1)C
L695	X587	CCOC(=O)[C@H]1C[C@@H](O)[C@H]([C@H]2[C@@H]1C[C@H](N2C(=O)OCc1ccccc1)c1ccco1)O
L696	X570	OC1=N[C@H]2CCCC[C@@H]2NC1NCc1ccccc1
L697	X4821	COC(=O)c1ccc(cc1)c1ccc(cc1N=O)C(=O)OC
L698	X2981	O=C(C(F)(F)F)NC1CCSC1=O
L699	X4730	Brc1c(Br)c(C#C[Si](C)(C)C)c2c(c1C#C[Si](C)(C)C)cccc2
L700	X2193	Ic1ccccc1C(c1cccc(c1)OCc1ccccc1)O
